# Supplementary material for: Collaboration Networks, Trends, and Scientific Impact in Avoidable Mortality Research (2000–2024): A Bibliometric Study
Source: Biomed Res Int. 2026 May 21;2026:1855456. doi: 10.1155/bmri/1855456 (PMC13191802; doi:10.1155/bmri/1855456)
Supplement: Supplementary file 1 — Supporting Information Additional supporting information can be found online in the Supporting Information section. Supporting Information: stoplist_avoidable_mortality_v7. This file contains the stoplist used for the thematic analyses of avoidable mortality. The stoplist includes generic documentary, methodological, study‐design, indexing, population, epidemiological, statistical, outcome, follow‐up, geographic, organizational, and nonsubstantive terms that were removed from the Scopus Index Keywords field before generating the trend‐topic and keyword co‐occurrence analyses. [file BMRI-2026-1855456-s001.txt]

# --- generic_documentary_methodological_stoplist ---
article
articles
association
baseline
barriers
comparison
correlation
design
determinant
determinants
epidemiology
evaluation
evidence
evidence-based
facilitators
framework
frameworks
guideline
guidelines
impact
implementation
intervention
interventions
major clinical study
method
methods
methodology
model
models
priority journal
procedure
procedures
program
programs
questionnaire
questionnaires
review
reviews
survey
surveys
systematic review
therapy
trend
trends
standard

# --- study_design_stoplist ---
case control
case control studies
case control study
case-control
case-control studies
case-control study
clinical studies
clinical study
clinical trial
cohort
cohort analyses
cohort analysis
cohort studies
cohort study
controlled clinical trial
controlled clinical trials
controlled study
cross sectional
cross sectional studies
cross sectional study
cross-sectional
cross-sectional studies
cross-sectional study
longitudinal studies
longitudinal study
meta analysis
meta-analysis
observational studies
observational study
prospective studies
prospective study
randomised controlled trial
randomised controlled trials
randomized controlled trial
randomized controlled trials
retrospective
retrospective design
retrospective studies
retrospective study

# --- generic_indexing_population_stoplist ---
comorbidities
comorbidity
disease
diseases
female
females
human
humans
male
males
patients
population
populations
subjects

# --- generic_epidemiologic_statistical_stoplist ---
calculation
data analyses
data analysis
incidence
prevalence
regression analyses
regression analysis
regressions
statistical
statistical significance
statistics
poisson regression
poisson regressions
poisson distribution
poisson distributions
roc curve
roc curves
mortality
mortality rate
mortality rates

# --- generic_outcome_followup_stoplist ---
follow up
follow-up
followup
follow-up study
follow-up studies
health status
health status indicators
long term follow up
long-term follow-up
outcome
outcome assessment
outcome assessments
outcomes
outcomes research
self report
self-report
status health
treatment outcome
treatment outcomes

# --- thematic_noise_stoplist ---
hospital bed capacity
hospital personnel
medical audit
medical practice
medical staff
machine learning
nursing evaluation research

# --- countries_stoplist ---
afghanistan
albania
alemania
algeria
american samoa
andorra
angola
anguilla
antigua and barbuda
arabia saudita
argentina
armenia
aruba
australia
austria
azerbaijan
bahamas
bahrain
bangladesh
barbados
belarus
belgium
belize
benin
bermuda
bhutan
bolivia
bonaire
bosnia and herzegovina
botswana
brasil
brazil
britain
british virgin islands
brunei
bulgaria
burkina faso
burundi
cabo verde
cambodia
cameroon
canada
canadá
caribbean islands
cayman islands
central african republic
chad
channel islands
chile
china
colombia
comoros
congo
corea del sur
costa rica
cote d'ivoire
croatia
cuba
curacao
curaçao
cyprus
czech republic
czechia
côte d’ivoire
democratic republic of the congo
denmark
djibouti
dominica
dominican republic
ecuador
ee.uu.
egipto
egypt
el salvador
emiratos árabes unidos
england
equatorial guinea
eritrea
escocia
españa
estados unidos
estonia
eswatini
ethiopia
eurasia
falkland islands
faroe islands
fiji
filipinas
finland
france
francia
french guiana
french polynesia
gabon
gales
gambia
gaza
georgia
germany
ghana
gibraltar
gran bretaña
great britain
greece
greenland
grenada
guadeloupe
guam
guatemala
guernsey
guinea
guinea-bissau
guyana
haiti
haití
honduras
hong kong
hungary
iceland
india
indonesia
inglaterra
iran
iraq
ireland
irlanda del norte
isle of man
israel
italia
italy
jamaica
japan
japón
jersey
jordan
kazakhstan
kenya
kiribati
korea, republic of
kosovo
kuwait
kyrgyzstan
lao pdr
laos
latvia
lebanon
lesotho
liberia
libya
liechtenstein
lithuania
luxembourg
macao
macau
madagascar
malawi
malaysia
maldives
mali
malta
marruecos
marshall islands
martinique
mauritania
mauritius
mexico
micronesia
moldova
monaco
mongolia
montenegro
montserrat
morocco
mozambique
myanmar
méxico
namibia
nauru
nepal
netherlands
new caledonia
new zealand
nicaragua
niger
nigeria
north korea
north macedonia
northern ireland
northern mariana islands
norway
nueva zelanda
oman
pakistan
palau
palestine
panama
panamá
papua new guinea
paraguay
peru
perú
philippines
poland
portugal
puerto rico
qatar
reino unido
republic of korea
república de corea
república dominicana
reunion
romania
russia
russian federation
rwanda
république démocratique du congo
réunion
saba
saint barthelemy
saint barthélemy
saint kitts and nevis
saint lucia
saint martin
saint pierre and miquelon
saint vincent and the grenadines
samoa
san marino
sao tome and principe
saudi arabia
scotland
senegal
serbia
seychelles
sierra leone
singapore
sint eustatius
sint maarten
slovakia
slovenia
solomon islands
somalia
south africa
south korea
south sudan
spain
sri lanka
state of palestine
sudan
sudáfrica
suriname
sweden
switzerland
syria
taiwan
tajikistan
tanzania
thailand
timor-leste
togo
tonga
trinidad and tobago
tunisia
turkey
turkmenistan
turks and caicos
tuvalu
türkiye
u.k.
u.s.
u.s.a.
u.s. virgin islands
uganda
uk
ukraine
united arab emirates
united kingdom
united states
united states of america
uruguay
usa
us
uzbekistan
vanuatu
venezuela
vietnam
wales
west bank
yemen
zambia
zimbabwe

# --- organization_stoplist ---
who
w.h.o.
world health organization
world health organisation

# --- education_generic_stoplist ---
education
